# Supplementary material for: Perception of climate change in patients with chronic lung disease
Source: PLoS One. 2017 Oct 18;12(10):e0186632. doi: 10.1371/journal.pone.0186632 (PMC5646841; doi:10.1371/journal.pone.0186632)
Supplement: S3 File — (ZIP) [file pone.0186632.s005.zip]

Archive with 5 entries (3 files):
- Source Data/
- Source Data/all patients.sav
- Source Data/controls and all patients.sav
- __MACOSX/
- __MACOSX/._Source Data
